# Supplementary material for: Effects of Probiotics Supplementation on the Intestinal Metabolites, Muscle Fiber Properties, and Meat Quality of Sunit Lamb
Source: Animals (Basel). 2023 Feb 20;13(4):762. doi: 10.3390/ani13040762 (PMC9951964; doi:10.3390/ani13040762)
Supplement: Supplementary file 1 [file animals-13-00762-s001.zip]

Archive with 1 entries (1 files):
- animals-2106903-supplementary.pdf
